# Supplementary material for: A multiplex PCR mini-barcode assay to identify processed shark products in the global trade
Source: PLoS One. 2017 Oct 11;12(10):e0185368. doi: 10.1371/journal.pone.0185368 (PMC5636071; doi:10.1371/journal.pone.0185368)
Supplement: S2 Table — (XLSX) [file pone.0185368.s002.xlsx]

## Sheet: Sheet1
S2 Table. Compound character attributes (cCA) for CITES-listed shark species.
Species	6	12	15	21	22	27	30	36	39	40	45	51	54	55	57	60	61	63	72	78	79	81	90	93	99	100	102	103	105	111	114	123	129	132	135	138	141	147	150	153	156	162	165	168	175	177
Carcharodon carcharias	C	C	A	C	C	C	A	C	C	T	A	C	C	C	T	T	C	C	T	G	C	C	T	C	G	T	A	C	T	C	A	C	A	C	T	T	A	A	A	A	C	T	T	C	C	T
Carcharhinus longimanus	C	T	A	A	T	T	T	T	T	C	A	T	T	C	T	T	C	C	T	T	C	T	G	T	A	T	A	C	T	C	T	T	A	C	T	T	T	T	A	A	C	C	T	T	T	A
Cetorhinus maximus	C	T	A	A	T	C	G	A	T	C	C	C	C	C	T	T	C	T	C	A	C	T	C	C	A	T	G	C	T	T	G	C	A	C	T	C	A	G	A	G	C	T	C	C	C	G
Lamna nasus	C	C	G	C	C	T	G	C	T	C	A	T	T	C	C	T	C	T	C	A	C	T	C	C	A	C	A	C	C	C	A	T	T	C	T	C	A	A	N	A	C	T	C	C	T	G
Rhyncodon typus	T	C	A	A	C	C	C	T	T	C	A	C	T	C	A	A	C	A	A	A	C	A	A	T	A	T	A	C	T	C	A	C	A	T	C	T	G	A	T	A	T	C	G	T	T	A
Sphyrna lewini	T	T	A	A	T	T	T	C	T	C	A	T	C	C	A	T	C	C	T	T	C	C	A	T	A	T	A	C	C	T	T	T	A	C	T	T	T	G	A	A	T	C	T	T	T	A
Sphyrna mokarran	T	C	A	A	T	T	C	T	T	C	A	T	T	C	A	T	C	C	T	C	C	T	A	T	A	T	A	C	T	T	C	T	A	C	T	C	T	A	A	A	T	T	T	T	T	A
Sphyrna zygaena	C	T	A	A	C	T	T	T	C	C	A	T	T	T	A	T	C	C	T	T	C	T	G	T	A	T	A	C	T	T	T	T	A	C	T	T	C	A	A	A	T	T	T	T	T	A
Alopias pelagicus	C	T	A	A	N	T	G	A	T	C	A	T	N	C	C	T	C	A	C	A	C	T	C	T	A	C	A	C	T	T	A	C	A	C	T	T	A	C	A	N	T	T	T	T	T	A
Alopias superciliosus	T	T	A	A	T	T	A	A	C	C	A	C	C	C	C	C	C	C	C	A	C	C	C	C	A	T	A	T	A	T	A	C	A	C	T	C	A	A	A	A	T	T	T	C	C	A
Alopias vulpinus	T	C	A	A	T	T	A	A	T	C	T	T	C	C	T	T	C	A	C	G	C	C	T	T	A	T	A	C	T	T	A	C	A	C	T	T	G	A	G	A	T	T	T	C	C	A
Carcharhinus falciformis	C	T	A	A	T	T	T	T	T	C	A	T	T	C	T	C	C	C	T	T	C	T	G	T	A	T	A	C	T	T	T	T	A	C	T	T	T	T	A	A	C	C	T	T	T	A
