# Supplementary material for: A multiplex PCR mini-barcode assay to identify processed shark products in the global trade
Source: PLoS One. 2017 Oct 11;12(10):e0185368. doi: 10.1371/journal.pone.0185368 (PMC5636071; doi:10.1371/journal.pone.0185368)
Supplement: S3 Table — Highlighted cells and number in bold depict two or less nucleotide differences. (XLSX) [file pone.0185368.s003.xlsx]

## Sheet: Sheet1
	C. amblyrhynchos	C. amblyrhynchoides	C. amboinensis	C. brachyurus*	C. brevipinna	C. falciformis	C. galapagensis	C. leiodon	C. leucas	C. limbatus	C. longimanus	C. obscurus	C. sorrah	C. tilstoni
C. amblyrhynchos	----	2	4	4	4	3	2	2	4	2	2	2	3	2
C. amblyrhynchoides	5	----	5	5	4	4	2	0	5	0	2	2	4	0
C. amboinensis	7	8	----	4	3	3	5	5	4	5	5	5	4	5
C. brachyurus*	6	6	6	----	3	6	3	5	4	5	3	3	5	5
C. brevipinna	6	5	7	1	----	6	4	4	6	4	4	4	6	4
C. falciformis	3	6	7	5	5	----	4	4	6	4	4	4	4	4
C. galapagensis	5	7	5	3	4	4	----	2	4	2	0	0	2	2
C. leiodon	5	0	6	6	5	6	7	----	6	0	2	2	4	0
C. leucas	6	5	5	4	4	6	6	5	----	6	4	4	4	6
C. limbatus	5	0	6	6	5	6	7	0	5	----	2	2	4	0
C. longimanus	4	6	6	3	5	3	3	6	5	6	----	0	2	2
C. obscurus	5	7	5	3	4	4	0	7	6	7	3	----	2	2
C. sorrah	3	5	6	4	6	4	3	5	6	5	3	4	----	4
C. tilstoni	5	0	6	6	5	6	7	0	5	0	6	7	5	----
