# Supplementary material for: A multiplex PCR mini-barcode assay to identify processed shark products in the global trade
Source: PLoS One. 2017 Oct 11;12(10):e0185368. doi: 10.1371/journal.pone.0185368 (PMC5636071; doi:10.1371/journal.pone.0185368)
Supplement: S1 Alignment File — (TXT) [file pone.0185368.s004.txt]

>Carcharhinus_longimanus_150
TTTTTGGTGCATGAGCAGGTATAGTTGGAACAGCCCTAAGTCTCCTAATTCGAGCTGAAC
TTGGGCAACCTGGATCACTTTTAGGAGATGATCAGATTTATAATGTAATCGTAACC
>Carcharhinus_galapagensis_150
TTTTTGGTGCATGAGCAGGTATAGTTGGAACAGCCCTAAGTCTCCTAATTCGAGCTGAAC
TTGGGCAACCTGGATCACTTTTAGGAGATGATCAGATTTATAATGTAATCGTAACC
>Carcharhinus_obscurus_150
TTTTTGGTGCATGAGCAGGTATAGTTGGAACAGCCCTAAGTCTCCTAATTCGAGCTGAAC
TTGGGCAACCTGGATCACTTTTAGGAGATGATCAGATTTATAATGTAATCGTAACC
>Carcharhinus_perezi_150
TTTTTGGTGCATGAGCAGGTATAGTTGGAACAGCCCTAAGCCTCCTAATTCGAGCTGAGC
TTGGGCAACCTGGATCACTTTTAGGAGATGATCAGATTTACAATGTAATCGTAACC
>Carcharhinus falciformis_150
TTTTTGGTGCATGAGCAGGTATAGTTGGAACAGCCCTAAGTCTTCTAATTCGAGCTGAGC
TTGGACAACCTGGATCACTTTTAGGGGATGATCAGATTTATAATGTAATCGTAACC
>Carcharhinus_amblyrhynchos_150
TTTTTGGTGCATGAGCAGGTATAGTTGGAACAGCCCTAAGTCTCCTAATTCGAGCTGAAC
TTGGGCAACCTGGATCACTTTTAGGGGATGATCAGATTTATAATGTAATCGTAACT
>Carcharhinus_albimarginatus_150
TTTTCGGTGCATGAGCAGGTATAGTTGGAACAGCCCTAAGTCTCCTAATTCGAGCTGAAC
TTGGGCAACCTGGATCACTCTTAGGGGATGATCAGATTTACAATGTAATCGTAACC
>Carcharhinus_signatus_150
TTTTTGGTGCCTGAGCAGGTATAGTTGGAACAGCCCTAAGTCTCCTAATTCGAGCTGAAC
TTGGACAACCTGGATCTCTTTTAGGAGATGATCAGATTTATAATGTAATCGTAACC
>Carcharhinus_sorrah_150
TTTTTGGTGCATGAGCAGGTATAGTTGGAACAGCCCTAAGTCTCCTAATTCGAGCTGAAC
TTGGACAACCTGGATCTCTTTTAGGAGATGATCAGATTTATAATGTAATCGTAACC
>-
------------------------------------------------------------
------------------------------------------------------------
---------
>Carcharhinus_longimanus_474
ACTATTCTTCTTCTCCTCTCACTTCCAGTTCTTGCAGCAGGGATTACAATATTACTTACA
GACCGTAACCTTAATACTACATTCTTTGATCCTGCAGGTGGAGGAGACCCAATCCTTTAT
CAACATTTA
>Carcharhinus_galapagensis_474
ACTATTCTTCTTCTCCTCTCACTTCCAGTTCTTGCAGCAGGAATTACAATATTACTTACA
GATCGTAACCTTAATACTACATTCTTTGACCCTGCAGGTGGAGGAGACCCAATCCTTTAT
CAACATTTA
>Carcharhinus_obscurus_474
ACTATTCTTCTTCTCCTCTCACTTCCAGTTCTTGCAGCAGGAATTACAATATTACTTACA
GATCGTAACCTTAATACTACATTCTTTGACCCTGCAGGTGGAGGAGACCCAATCCTTTAT
CAACATTTA
>Carcharhinus_perezi_474
ACTATTCTTCTTCTCCTCTCACTTCCAGTTCTTGCAGCAGGGATTACAATATTACTTACA
GATCGTAACCTCAATACTACATTCTTCGACCCTGCAGGTGGAGGAGACCCAATCCTTTAT
CAACATTTA
>Carcharhinus_falciformis_474
ACTATTCTTCTCCTCCTATCACTTCCAGTTCTTGCAGCAGGGATTACAATATTACTTACA
GATCGTAACCTTAATACTACATTCTTTGATCCTGCAGGTGGAGGAGACCCAATCCTTTAT
CAACATTTA
>Carcharhinus_amblyrhynchos_474
ACTATTCTTCTTCTCTTATCACTTCCAGTTCTTGCAGCAGGGATTACAATATTACTTACA
GATCGTAACCTTAATACTACATTCTTTGATCCTGCAGGTGGAGGAGATCCAATCCTTTAT
CAACATTTA
>Carcharhinus_albimarginatus_474
ACTATTCTTCTTCTCCTATCACTTCCAGTTCTTGCAGCAGGGATTACAATATTACTTACA
GATCGCAACCTTAATACTACATTCTTTGATCCTGCAGGTGGAGGAGACCCAATCCTTTAT
CAACATTTA
>Carcharhinus_signatus_474
ACTATTCTCCTTCTCCTTTCACTTCCAGTTCTTGCAGCAGGGATTACAATACTACTTACA
GATCGTAACCTTAATACTACATTCTTTGATCCTGCAGGTGGAGGAGATCCAATCCTTTAT
CAACATTTA
>Carcharhinus_sorrah_474
ACTATTCTCCTTCTCCTCTCACTTCCAGTTCTTGCAGCAGGGATTACAATATTACTTACA
GATCGTAACCTTAATACTACATTCTTTGATCCTGCAGGTGGAGGAGATCCAATCCTTTAT
CAACATTTA
